# Supplementary material for: Discovery of Novel HIV Protease Inhibitors Using Modern Computational Techniques
Source: Int J Mol Sci. 2022 Oct 12;23(20):12149. doi: 10.3390/ijms232012149 (PMC9603388; doi:10.3390/ijms232012149)
Supplement: Supplementary file 1 [file ijms-23-12149-s001.zip]

Archive with 1 entries (1 files):
- ijms-1907053-supplementary.pdf
